# Supplementary material for: Frequency-based rare diagnoses as a novel and accessible approach for studying rare diseases in large datasets: a cross-sectional study
Source: BMC Med Res Methodol. 2023 Jun 17;23:143. doi: 10.1186/s12874-023-01972-y (PMC10276905; doi:10.1186/s12874-023-01972-y)
Supplement: Supplementary file 2 — Supplementary Material 2 [file 12874_2023_1972_MOESM2_ESM.csv]

ICD10 Code (4 digits)	Number of occurences in Dataset	Code lead to Patient being in which Decile	Codes in Blazsik and Beeler catalog	Code is in OrphaData's "Rare diseases and alignment with terminologies and databases"	Code is in �RD resource set� by Walker et al.
A000	2	D010	1	1
A010	7	D010		1
A011	1	D010		1
A020	218	D030		1
A021	23	D010		1
A022	7	D010		1
A028	11	D010		1
A029	7	D010		1
A030	2	D010	1	1
A031	8	D010	1	1
A032	1	D010	1	1
A033	13	D010	1	1
A038	10	D010	1	1
A039	16	D010	1	1
A040	79	D010
A041	30	D010
A042	6	D010
A043	63	D010
A044	57	D010
A045	1293	D070
A046	27	D010
A047	1241	D060
A048	98	D020		1
A049	140	D020
A050	2	D010
A051	1	D010	1	1
A052	1	D010
A054	1	D010
A058	8	D010
A059	55	D010
A060	9	D010		1
A062	1	D010		1
A063	2	D010		1
A064	8	D010		1
A069	1	D010		1
A071	29	D010
A072	14	D010	1	1
A073	1	D010	1	1
A078	14	D010	1	1
A080	95	D020
A081	1075	D060
A082	17	D010
A083	138	D020
A084	1656	D070
A085	12	D010
A090	1430	D070
A099	4997	D090
A150	134	D020
A151	21	D010
A152	25	D010
A153	28	D010
A154	18	D010
A155	1	D010
A156	22	D010
A157	2	D010
A158	1	D010
A159	8	D010
A160	10	D010
A161	25	D010
A162	20	D010
A163	5	D010
A165	8	D010
A167	3	D010
A168	5	D010
A169	137	D020
A170	1	D010
A171	1	D010
A178	5	D010
A180	24	D010
A181	7	D010
A182	21	D010
A183	15	D010
A184	1	D010
A185	2	D010
A188	13	D010
A190	5	D010
A191	11	D010
A192	1	D010
A198	4	D010
A199	7	D010
A210	6	D010	1	1
A211	1	D010	1	1
A212	4	D010	1	1
A217	3	D010	1	1
A218	10	D010	1	1
A219	2	D010	1	1
A230	2	D010	1	1
A239	3	D010	1	1
A241	3	D010	1	1
A251	1	D010	1	1
A260	30	D010
A269	1	D010
A278	4	D010	1	1
A279	8	D010	1	1
A280	73	D010
A281	4	D010	1	1
A282	1	D010
A288	2	D010
A289	2	D010
A302	1	D010		1
A305	1	D010		1
A308	1	D010		1
A310	50	D010		1
A311	3	D010
A318	21	D010		1
A319	3	D010
A321	6	D010	1	1
A327	13	D010	1	1
A328	6	D010	1	1
A329	2	D010	1	1
A363	3	D010	1	1
A370	19	D010	1	1
A378	1	D010	1	1
A379	4	D010	1	1
A38	3	D010		1
A390	14	D010	1	1
A392	21	D010
A394	12	D010
A398	11	D010
A399	2	D010
A400	117	D020
A401	86	D010
A402	375	D040
A403	552	D040
A408	350	D030
A409	19	D010
A410	771	D050
A411	285	D030
A412	25	D010
A413	115	D020
A414	105	D020
A415	5509	D090
A418	2141	D080
A419	6713	D100
A420	12	D010	1	1
A421	3	D010	1	1
A422	26	D010	1	1
A428	64	D010	1	1
A429	10	D010	1
A430	4	D010	1	1
A431	5	D010	1	1
A438	4	D010	1	1
A441	1	D010
A448	3	D010
A46	4103	D090
A480	10	D010
A481	411	D040		1
A482	3	D010		1
A483	8	D010		1
A488	43	D010		1
A490	560	D040
A491	585	D040
A492	19	D010
A493	4	D010
A498	1265	D060
A499	329	D030
A503	1	D010
A511	1	D010
A512	1	D010
A513	6	D010
A514	13	D010
A515	1	D010
A520	2	D010
A521	7	D010
A523	18	D010
A527	3	D010
A528	4	D010
A529	1	D010
A530	12	D010
A539	8	D010
A540	12	D010
A541	2	D010
A542	20	D010
A543	1	D010	1	1
A544	7	D010
A545	1	D010
A546	3	D010
A548	9	D010
A549	3	D010
A55	4	D010
A560	76	D010
A561	113	D020
A562	13	D010
A563	3	D010
A568	2	D010
A58	2	D010
A590	15	D010
A599	1	D010
A600	205	D030
A601	27	D010
A609	13	D010
A630	395	D040
A638	3	D010
A64	1	D010
A663	1	D010
A681	2	D010		1
A689	1	D010		1
A690	1	D010	1	1
A691	20	D010
A692	181	D020	1	1
A698	8	D010
A699	2	D010
A70	2	D010
A748	17	D010
A749	15	D010
A752	2	D010		1
A753	1	D010	1	1
A759	1	D010		1
A771	1	D010	1	1
A778	1	D010		1
A78	23	D010	1	1
A798	2	D010		1
A799	1	D010
A810	14	D010	1	1
A811	3	D010		1
A812	29	D010	1	1
A819	2	D010		1
A840	2	D010		1
A841	241	D030		1
A849	6	D010		1
A850	7	D010
A851	1	D010
A858	10	D010	1	1
A86	62	D010		1
A870	77	D010
A872	8	D010
A878	25	D010
A879	105	D020
A880	1	D010
A920	3	D010		1
A970	7	D010		1
A971	19	D010		1
A972	1	D010		1
A979	14	D010		1
A985	1	D010		1
B000	37	D010
B001	736	D050		1
B002	188	D020
B003	27	D010
B004	53	D010		1
B005	117	D020		1
B007	6	D010
B008	144	D020
B009	106	D020
B010	12	D010
B011	16	D010
B012	10	D010
B018	14	D010
B019	34	D010
B020	32	D010
B021	34	D010
B022	556	D040		1
B023	231	D030
B027	35	D010
B028	89	D020
B029	716	D050
B052	1	D010
B054	1	D010
B058	1	D010
B059	9	D010
B069	4	D010
B07	189	D020	1	1
B081	17	D010
B082	1	D010
B083	3	D010
B084	11	D010
B085	6	D010
B088	15	D010
B09	14	D010
B159	62	D010
B169	58	D010
B171	34	D010
B172	45	D010
B178	12	D010
B179	26	D010
B180	28	D010
B181	573	D040
B182	818	D050
B188	31	D010
B189	23	D010
B199	19	D010
B20	119	D020
B21	33	D010
B22	76	D010
B230	20	D010
B238	42	D010
B24	101	D020
B250	12	D010
B251	16	D010
B258	129	D020		1
B259	58	D010
B260	1	D010
B268	3	D010
B269	6	D010
B270	333	D030		1
B271	9	D010
B278	19	D010
B279	41	D010
B300	9	D010
B301	1	D010
B303	1	D010
B308	9	D010
B309	32	D010
B330	3	D010
B332	2	D010
B333	25	D010
B338	11	D010		1
B340	5	D010		1
B341	16	D010
B342	4	D010
B343	15	D010
B344	8	D010
B348	134	D020
B349	858	D050
B350	12	D010		1
B351	362	D040
B352	27	D010
B353	764	D050
B354	271	D030
B356	1025	D060
B358	129	D020		1
B359	20	D010
B360	29	D010
B362	2	D010
B368	228	D030
B369	280	D030
B370	2539	D080
B371	193	D020
B372	254	D030		1
B373	1163	D060
B374	372	D040
B376	3	D010
B377	135	D020
B378	1556	D070
B379	114	D020
B393	1	D010	1	1
B394	1	D010	1	1
B400	1	D010
B408	1	D010
B418	1	D010	1	1
B438	1	D010		1
B440	49	D010	1	1
B441	152	D020	1	1
B442	1	D010	1	1
B447	6	D010	1	1
B448	149	D020	1	1
B449	32	D010	1	1
B451	3	D010	1	1
B452	3	D010	1	1
B460	2	D010	1	1
B463	1	D010	1	1
B465	1	D010	1	1
B468	1	D010	1	1
B470	3	D010	1	1
B471	18	D010	1	1
B479	33	D010	1	1
B481	1	D010
B482	2	D010
B483	2	D010
B484	3	D010
B487	12	D010		1
B488	79	D010
B49	231	D030
B500	4	D010		1
B508	41	D010		1
B509	55	D010		1
B518	2	D010		1
B519	8	D010		1
B529	2	D010		1
B530	5	D010		1
B538	4	D010		1
B54	7	D010		1
B550	3	D010	1	1
B559	1	D010	1	1
B561	1	D010	1	1
B569	1	D010	1	1
B572	1	D010	1	1
B573	1	D010	1	1
B575	2	D010	1	1
B580	8	D010
B581	1	D010
B582	13	D010
B583	1	D010
B588	5	D010
B589	7	D010
B59	137	D020	1	1
B601	13	D010		1
B608	13	D010	1	1
B650	4	D010		1
B651	5	D010		1
B658	1	D010		1
B659	6	D010		1
B660	1	D010
B661	1	D010
B663	1	D010
B670	34	D010		1
B671	1	D010		1
B673	5	D010		1
B674	2	D010		1
B675	42	D010		1
B676	6	D010		1
B677	3	D010		1
B678	4	D010		1
B679	4	D010		1
B680	2	D010
B681	1	D010
B689	5	D010
B690	3	D010	1	1
B700	3	D010	1	1
B710	1	D010	1	1
B719	1	D010
B748	1	D010	1	1
B749	1	D010	1	1
B769	1	D010		1
B770	1	D010
B778	2	D010
B779	1	D010
B780	3	D010	1	1
B781	1	D010	1	1
B787	1	D010	1	1
B789	5	D010	1	1
B80	26	D010
B810	1	D010	1	1
B811	1	D010
B820	1	D010
B829	3	D010
B830	3	D010	1	1
B839	5	D010
B850	9	D010
B851	1	D010
B852	3	D010
B86	35	D010
B870	3	D010	1	1
B871	5	D010	1	1
B880	3	D010		1
B881	1	D010		1
B882	1	D010
B888	2	D010
B889	1	D010
B89	3	D010
B900	1	D010
B901	7	D010
B902	5	D010
B908	9	D010
B909	77	D010
B91	315	D030
B92	4	D010
B941	18	D010
B942	30	D010
B948	96	D020
B949	9	D010
B950	592	D040
B951	9963	D100
B952	4530	D090
B953	324	D030
B954	2714	D080
B955	165	D020
B956	6087	D090
B957	2863	D080
B958	116	D020
B959	1861	D070
B960	435	D040		1
B962	24553	D100
B963	758	D050
B965	2992	D080
B966	1011	D060
B967	190	D020
B968	1447	D070
B970	19	D010
B971	199	D020
B972	91	D020
B973	5	D010
B974	375	D040
B975	1	D010
B976	14	D010
B977	452	D040
B978	983	D060
B980	1665	D070
B99	2364	D080
C000	4	D010
C001	35	D010
C003	2	D010
C004	8	D010
C006	2	D010
C008	1	D010
C009	4	D010
C01	224	D030
C020	10	D010
C021	193	D020
C022	12	D010
C023	3	D010
C024	7	D010
C028	26	D010
C029	17	D010
C030	24	D010
C031	32	D010
C039	3	D010
C040	62	D010
C041	48	D010
C048	21	D010
C049	36	D010
C050	12	D010
C051	31	D010
C052	9	D010
C058	6	D010
C059	2	D010
C060	53	D010
C061	2	D010
C062	43	D010
C068	16	D010
C069	12	D010
C07	116	D020		1
C080	20	D010		1
C081	6	D010		1
C088	2	D010		1
C089	1	D010
C090	35	D010
C091	26	D010
C098	34	D010
C099	132	D020
C100	23	D010
C101	5	D010
C102	57	D010
C103	20	D010
C108	41	D010
C109	53	D010
C110	1	D010		1
C111	20	D010		1
C112	21	D010		1
C113	1	D010		1
C118	8	D010
C119	37	D010
C12	58	D010
C130	8	D010
C131	25	D010
C132	23	D010
C138	29	D010
C139	73	D010
C140	15	D010
C142	1	D010
C148	14	D010
C150	20	D010	1	1	1
C151	19	D010	1	1	1
C152	25	D010	1	1	1
C153	74	D010	1	1	1
C154	175	D020	1	1	1
C155	536	D040	1	1	1
C158	50	D010	1	1	1
C159	81	D010	1		1
C160	489	D040		1
C161	46	D010		1
C162	163	D020		1
C163	205	D030		1
C164	37	D010		1
C165	97	D020		1
C166	31	D010		1
C168	95	D020		1
C169	223	D030		1
C170	107	D020		1
C171	65	D010		1
C172	190	D020		1
C173	1	D010		1
C178	14	D010		1
C179	69	D010
C180	683	D050		1
C181	215	D030		1
C182	722	D050		1
C183	205	D030		1
C184	342	D030		1
C185	128	D020		1
C186	266	D030		1
C187	1312	D070		1
C188	98	D020		1
C189	189	D020		1
C19	530	D040
C20	1926	D070		1
C210	43	D010
C211	172	D020		1
C212	1	D010
C218	49	D010
C220	1049	D060	1	1	1
C221	418	D040	1	1	1
C223	5	D010
C224	4	D010
C227	20	D010		1
C229	28	D010
C23	132	D020		1
C240	138	D020		1
C241	119	D020		1
C248	10	D010		1
C249	19	D010		1
C250	1271	D060		1
C251	257	D030		1
C252	335	D030		1
C253	36	D010		1
C254	41	D010		1
C257	32	D010		1
C258	131	D020		1
C259	285	D030		1
C260	12	D010
C261	3	D010
C268	12	D010
C269	61	D010		1
C300	75	D010		1
C301	3	D010
C310	27	D010
C311	10	D010
C312	2	D010
C313	3	D010
C318	9	D010
C319	9	D010
C320	190	D020
C321	115	D020
C322	14	D010
C323	4	D010
C328	23	D010
C329	36	D010
C33	8	D010
C340	530	D040
C341	3033	D080		1
C342	285	D030		1
C343	1836	D070		1
C348	268	D030		1
C349	853	D050		1
C37	52	D010		1
C380	11	D010		1
C381	14	D010
C382	2	D010
C383	19	D010
C384	72	D010
C398	2	D010
C399	1	D010
C400	21	D010		1
C401	2	D010		1
C402	57	D010		1
C403	3	D010		1
C408	4	D010
C410	32	D010
C411	27	D010		1
C412	12	D010		1
C413	19	D010		1
C414	54	D010		1
C418	2	D010
C419	7	D010		1
C430	2	D010		1
C431	11	D010		1
C432	30	D010		1
C433	124	D020		1
C434	107	D020		1
C435	386	D040		1
C436	360	D040		1
C437	350	D030		1
C438	2	D010		1
C439	143	D020
C440	44	D010
C441	111	D020
C442	202	D020
C443	871	D050		1
C444	327	D030		1
C445	223	D030		1
C446	180	D020		1
C447	224	D030		1
C448	15	D010
C449	105	D020
C450	295	D030		1
C451	28	D010		1
C457	4	D010
C459	5	D010
C460	11	D010	1	1	1
C461	2	D010	1	1	1
C462	1	D010	1	1	1
C463	2	D010	1	1	1
C467	3	D010	1	1	1
C468	3	D010	1	1	1
C469	1	D010	1	1	1
C470	3	D010
C471	3	D010
C472	7	D010
C473	4	D010
C474	2	D010
C475	1	D010
C479	3	D010		1
C480	75	D010		1
C481	60	D010		1
C482	44	D010		1
C488	11	D010		1
C490	43	D010
C491	63	D010
C492	203	D020
C493	35	D010
C494	53	D010
C495	51	D010		1
C496	20	D010		1
C498	6	D010
C499	20	D010		1
C500	156	D020		1
C501	399	D040		1
C502	820	D050		1
C503	472	D040		1
C504	2622	D080		1
C505	726	D050		1
C506	15	D010		1
C508	1950	D070		1
C509	4680	D090		1
C510	36	D010
C511	26	D010
C512	10	D010
C518	31	D010
C519	78	D010
C52	33	D010		1
C530	83	D010		1
C531	36	D010		1
C538	52	D010		1
C539	196	D020		1
C540	5	D010		1
C541	1036	D060		1
C542	33	D010		1
C543	11	D010		1
C548	30	D010		1
C549	80	D010		1
C55	63	D010
C56	1315	D070		1
C570	138	D020	1	1	1
C571	3	D010
C573	1	D010
C574	18	D010
C577	12	D010
C578	47	D010
C579	38	D010
C58	3	D010		1
C600	18	D010		1
C601	46	D010		1
C602	9	D010		1
C608	7	D010		1
C609	19	D010		1
C61	8562	D100		1
C620	18	D010
C621	363	D040		1
C629	196	D020		1
C631	10	D010		1
C632	6	D010		1
C637	3	D010		1
C638	1	D010		1
C64	1479	D070		1
C65	212	D030
C66	212	D030
C670	417	D040		1
C671	322	D030		1
C672	1517	D070		1
C673	201	D020		1
C674	616	D050		1
C675	283	D030		1
C676	397	D040		1
C677	14	D010		1
C678	1051	D060		1
C679	1127	D060		1
C680	65	D010
C681	1	D010
C688	21	D010
C689	66	D010
C690	18	D010
C692	2	D010	1	1	1
C693	188	D020		1
C694	25	D010
C695	4	D010
C696	6	D010
C698	29	D010
C699	5	D010
C700	30	D010
C701	1	D010
C709	4	D010
C710	70	D010		1
C711	288	D030
C712	239	D030
C713	116	D020
C714	31	D010
C715	16	D010		1
C716	24	D010		1
C717	27	D010		1
C718	245	D030
C719	106	D020		1
C720	19	D010
C722	3	D010
C724	5	D010
C725	1	D010
C729	11	D010
C73	1112	D060		1
C740	32	D010	1	1	1
C741	5	D010		1
C749	20	D010		1
C750	7	D010		1
C753	8	D010		1
C754	2	D010
C755	7	D010		1
C758	1	D010
C759	7	D010
C760	11	D010
C761	12	D010
C762	20	D010
C763	16	D010
C764	1	D010
C765	3	D010
C767	4	D010		1
C768	2	D010
C770	1167	D060
C771	2637	D080
C772	2965	D080
C773	2412	D080
C774	331	D030
C775	869	D050
C778	2081	D080
C779	535	D040
C780	5274	D090
C781	174	D020
C782	1606	D070
C783	27	D010
C784	107	D020
C785	154	D020
C786	3540	D090		1
C787	6850	D100
C788	448	D040
C790	213	D030
C791	85	D010
C792	511	D040
C793	2602	D080
C794	153	D020
C795	7156	D100
C796	117	D020
C797	1153	D060
C798	1376	D070
C799	101	D020
C800	685	D050
C809	109	D020		1
C810	32	D010	1	1	1
C811	107	D020	1	1	1
C812	39	D010	1	1	1
C813	1	D010	1	1	1
C814	15	D010	1	1	1
C817	36	D010	1	1	1
C819	40	D010	1	1	1
C820	81	D010	1	1	1
C821	155	D020	1	1	1
C822	19	D010	1	1	1
C823	61	D010	1	1	1
C824	24	D010	1	1	1
C825	4	D010	1	1	1
C826	2	D010	1	1	1
C827	26	D010	1	1	1
C829	53	D010	1	1	1
C830	206	D030	1	1
C831	203	D020	1	1
C833	894	D060	1	1	1
C835	28	D010		1
C837	33	D010	1	1
C838	25	D010		1
C839	7	D010
C840	33	D010	1	1	1
C841	20	D010	1	1	1
C844	44	D010	1	1	1
C845	7	D010	1	1	1
C846	5	D010	1	1	1
C847	12	D010	1	1	1
C848	6	D010	1	1	1
C849	3	D010	1		1
C851	161	D020
C852	35	D010
C857	51	D010		1
C859	66	D010
C860	7	D010		1
C862	13	D010		1
C864	4	D010	1	1	1
C865	43	D010	1	1
C866	7	D010	1	1	1
C880	169	D020	1	1	1
C884	93	D020	1	1	1
C887	1	D010
C889	2	D010
C900	1459	D070	1	1
C901	23	D010	1	1
C902	14	D010		1
C903	23	D010		1
C910	118	D020	1	1	1
C911	857	D050		1
C913	4	D010		1
C914	61	D010		1
C915	12	D010		1
C916	12	D010		1
C917	15	D010
C918	2	D010
C919	27	D010
C920	534	D040	1	1	1
C921	219	D030	1	1	1
C922	11	D010	1	1	1
C923	5	D010	1	1
C924	17	D010	1	1	1
C925	19	D010	1	1
C926	2	D010		1
C927	3	D010		1
C928	32	D010		1
C929	15	D010
C930	11	D010
C931	111	D020	1	1	1
C937	1	D010
C939	3	D010
C940	5	D010	1	1
C942	1	D010	1	1
C943	3	D010	1	1	1
C944	12	D010	1	1
C946	19	D010
C947	6	D010		1
C948	3	D010
C950	19	D010		1
C951	4	D010
C957	1	D010
C958	6	D010
C959	14	D010
C960	5	D010	1	1	1
C962	7	D010	1	1
C964	4	D010	1	1
C965	3	D010		1
C966	31	D010		1
C967	3	D010
C968	1	D010	1	1
C969	9	D010
C97	2323	D080
D000	58	D010
D001	37	D010
D002	8	D010
D010	72	D010
D011	6	D010
D012	24	D010
D013	35	D010
D014	8	D010		1
D015	9	D010
D017	8	D010
D020	36	D010
D022	26	D010
D023	2	D010
D031	1	D010
D032	3	D010
D033	22	D010
D034	12	D010
D035	15	D010
D036	8	D010
D037	10	D010
D038	1	D010
D039	3	D010
D040	1	D010
D041	1	D010
D042	15	D010
D043	35	D010
D044	20	D010
D045	23	D010
D046	24	D010
D047	16	D010
D048	3	D010
D049	3	D010
D050	250	D030
D051	1993	D080
D057	128	D020
D059	100	D020
D060	218	D030
D061	208	D030
D067	116	D020
D069	182	D020
D070	6	D010
D071	106	D020		1
D072	31	D010
D073	11	D010
D074	15	D010
D075	248	D030
D076	27	D010
D090	786	D050
D091	92	D020
D092	1	D010
D093	1	D010
D097	4	D010
D099	3	D010
D100	4	D010
D101	28	D010
D102	6	D010
D103	59	D010
D104	25	D010
D105	24	D010
D106	17	D010		1
D107	12	D010
D109	5	D010
D110	581	D040		1
D117	42	D010		1
D119	24	D010
D120	663	D050
D121	104	D020
D122	941	D060
D123	644	D050
D124	346	D030
D125	764	D050
D126	256	D030	1	1
D127	68	D010
D128	506	D040
D129	43	D010
D130	44	D010
D131	81	D010
D132	150	D020
D133	44	D010
D134	89	D020		1
D135	195	D020
D136	116	D020		1
D137	5	D010
D139	16	D010
D140	128	D020
D141	85	D010
D142	5	D010
D143	96	D020
D144	2	D010
D150	28	D010		1
D151	65	D010		1
D152	15	D010
D157	9	D010
D160	35	D010		1
D161	35	D010		1
D162	105	D020
D163	57	D010		1
D164	74	D010		1
D165	33	D010		1
D166	38	D010		1
D167	6	D010		1
D168	19	D010		1
D169	9	D010		1
D170	261	D030
D171	786	D050
D172	549	D040
D173	36	D010
D174	11	D010
D175	94	D020
D176	420	D040
D177	326	D030
D179	24	D010		1
D180	583	D040		1
D181	31	D010	1	1	1
D190	6	D010
D191	15	D010
D197	4	D010
D200	19	D010
D201	32	D010		1
D210	66	D010
D211	85	D010
D212	128	D020
D213	17	D010
D214	35	D010
D215	45	D010
D216	32	D010
D219	13	D010		1
D220	3	D010
D221	6	D010
D222	12	D010
D223	65	D010		1
D224	52	D010		1
D225	350	D030		1
D226	38	D010		1
D227	86	D010		1
D229	27	D010		1
D230	3	D010
D231	7	D010
D232	13	D010
D233	46	D010		1
D234	19	D010		1
D235	96	D020
D236	32	D010		1
D237	84	D010
D239	10	D010		1
D24	990	D060		1
D250	1540	D070
D251	3525	D090
D252	1903	D070
D259	2321	D080
D260	29	D010
D261	104	D020
D267	16	D010
D269	18	D010
D27	3047	D080		1
D280	79	D010
D281	22	D010
D282	125	D020		1
D287	11	D010
D290	9	D010
D291	283	D030
D292	46	D010
D293	9	D010
D294	13	D010
D297	5	D010
D300	178	D020		1
D301	13	D010
D302	7	D010
D303	222	D030
D304	18	D010
D309	1	D010
D310	2	D010
D312	1	D010		1
D313	15	D010
D315	1	D010
D316	11	D010		1
D319	4	D010
D320	784	D050
D321	81	D010
D329	111	D020		1
D330	63	D010		1
D331	26	D010
D332	7	D010
D333	163	D020		1
D334	29	D010		1
D337	13	D010		1
D339	4	D010
D34	492	D040
D350	250	D030		1
D351	469	D040		1
D352	441	D040		1
D353	10	D010
D354	7	D010
D355	6	D010
D356	11	D010		1
D357	1	D010
D359	1	D010
D360	29	D010		1
D361	261	D030		1
D367	59	D010
D369	9	D010
D370	73	D010		1
D371	66	D010
D372	46	D010
D373	49	D010		1
D374	144	D020
D375	41	D010
D376	176	D020
D377	327	D030		1
D379	7	D010
D380	30	D010
D381	600	D050		1
D382	23	D010
D383	31	D010
D384	13	D010		1
D385	10	D010
D386	2	D010
D390	60	D010
D391	168	D020		1
D392	2	D010		1
D397	38	D010
D399	1	D010
D400	67	D010
D401	14	D010		1
D407	7	D010
D410	211	D030		1
D411	21	D010
D412	36	D010
D413	13	D010
D414	234	D030
D417	4	D010
D419	5	D010
D420	22	D010
D421	9	D010
D429	5	D010
D430	108	D020
D431	28	D010
D432	33	D010		1
D433	2	D010
D434	11	D010
D437	6	D010
D439	2	D010
D440	65	D010
D441	100	D020
D442	6	D010		1
D443	10	D010
D444	8	D010	1	1	1
D445	3	D010		1
D446	20	D010
D447	16	D010		1
D448	7	D010	1	1	1
D449	3	D010
D45	383	D040	1	1	1
D460	10	D010		1
D461	43	D010		1
D462	121	D020		1
D464	28	D010		1
D465	78	D010		1
D466	21	D010		1
D467	196	D020		1
D469	242	D030		1
D470	32	D010	1	1
D471	210	D030	1	1
D472	580	D040
D473	320	D030	1	1	1
D474	170	D020		1
D475	25	D010	1	1	1
D477	41	D010		1
D479	32	D010		1
D480	92	D020		1
D481	163	D020		1
D482	2	D010
D483	22	D010
D484	29	D010
D485	103	D020
D486	129	D020		1
D487	146	D020		1
D489	18	D010		1
D500	4774	D090
D501	5	D010	1	1
D508	7689	D100		1
D509	5164	D090
D510	88	D020	1	1
D511	2	D010		1
D513	102	D020		1
D518	1025	D060		1
D519	1966	D070		1
D520	153	D020
D521	7	D010
D528	1529	D070		1
D529	4414	D090
D530	4	D010		1
D531	102	D020		1
D538	275	D030		1
D539	53	D010		1
D550	42	D010	1	1	1
D558	2	D010	1	1	1
D559	41	D010	1	1	1
D560	84	D010	1	1	1
D561	102	D020	1	1	1
D562	3	D010	1	1	1
D563	16	D010		1
D568	98	D020		1
D569	154	D020		1
D570	81	D010	1	1	1
D571	34	D010	1	1	1
D572	9	D010	1	1	1
D573	11	D010	1	1	1
D578	10	D010	1	1	1
D580	22	D010	1	1	1
D581	2	D010	1	1	1
D582	19	D010		1
D588	4	D010	1	1	1
D589	10	D010		1
D590	9	D010	1	1	1
D591	181	D020	1	1	1
D592	27	D010		1
D593	19	D010	1	1	1
D594	49	D010		1
D595	6	D010	1	1	1
D596	1	D010	1	1
D598	46	D010		1
D599	33	D010		1
D600	3	D010		1
D601	3	D010	1	1	1
D608	5	D010		1
D609	4	D010		1
D610	14	D010		1
D611	1069	D060		1
D612	55	D010		1
D613	15	D010		1
D618	197	D020		1
D619	327	D030		1
D62	20375	D100
D630	1480	D070
D638	2879	D080
D640	3	D010	1	1	1
D641	7	D010	1	1	1
D642	9	D010	1	1	1
D643	8	D010	1	1	1
D644	3	D010	1	1	1
D648	12448	D100
D649	5417	D090
D650	36	D010		1
D651	366	D040		1
D652	16	D010		1
D659	6	D010		1
D66	147	D020	1	1	1
D67	22	D010	1	1	1
D680	289	D030	1	1
D681	17	D010	1	1	1
D682	595	D050		1
D683	9364	D100		1
D684	4804	D090		1
D685	1797	D070		1
D686	520	D040		1
D688	673	D050		1
D689	664	D050
D690	79	D010		1
D691	211	D030		1
D692	47	D010		1
D693	302	D030		1
D694	166	D020		1
D695	4384	D090		1
D696	1688	D070
D698	1601	D070		1
D699	77	D010
D700	4	D010		1
D701	1943	D070		1
D703	221	D030		1
D705	3	D010		1
D706	460	D040		1
D707	440	D040		1
D71	5	D010	1	1	1
D720	1	D010		1
D721	248	D030
D728	480	D040		1
D729	19	D010
D730	128	D020
D731	100	D020
D732	2	D010
D733	12	D010
D734	31	D010
D735	171	D020
D738	30	D010
D748	5	D010		1
D750	29	D010		1
D751	225	D030	1	1	1
D758	386	D040
D759	241	D030
D761	19	D010		1
D762	16	D010
D763	29	D010		1
D77	49	D010
D800	3	D010	1	1	1
D801	87	D020	1	1	1
D802	22	D010	1	1	1
D803	84	D010	1	1	1
D804	12	D010	1	1	1
D806	1	D010	1	1	1
D808	20	D010	1	1	1
D809	14	D010	1	1	1
D811	2	D010	1	1	1
D813	1	D010	1	1	1
D818	1	D010	1	1	1
D820	2	D010	1	1	1
D821	5	D010	1	1	1
D823	2	D010	1	1	1
D824	7	D010		1
D828	1	D010		1
D829	2	D010
D830	5	D010	1	1	1
D832	1	D010	1	1	1
D838	15	D010	1	1	1
D839	16	D010	1	1	1
D841	26	D010	1	1	1
D848	22	D010		1
D849	20	D010
D860	259	D030	1	1	1
D861	45	D010	1	1	1
D862	90	D020	1	1	1
D863	30	D010	1	1	1
D868	212	D030	1	1	1
D869	48	D010	1	1	1
D890	15	D010		1
D891	42	D010	1	1
D892	19	D010
D893	22	D010
D898	19	D010		1
D899	9	D010
D90	2681	D080
E001	2	D010	1	1	1
E002	1	D010	1	1	1
E009	2	D010	1	1	1
E010	6	D010
E011	12	D010
E018	11	D010
E02	59	D010
E030	29	D010	1	1	1
E031	37	D010	1	1	1
E032	390	D040
E033	122	D020
E034	45	D010
E035	3	D010
E038	7822	D100
E039	23636	D100
E040	127	D020
E041	958	D060
E042	1368	D070		1
E048	80	D010
E049	242	D030
E050	1306	D070		1
E051	158	D020		1
E052	509	D040		1
E053	2	D010		1
E054	95	D020		1
E055	17	D010		1
E058	667	D050		1
E059	986	D060		1
E060	8	D010
E061	52	D010
E062	3	D010
E063	2400	D080
E064	25	D010
E065	30	D010		1
E069	42	D010
E070	2	D010
E071	1	D010		1
E078	182	D020		1
E079	150	D020
E100	19	D010
E101	251	D030
E102	104	D020
E103	85	D010
E104	129	D020
E105	21	D010
E106	179	D020
E107	494	D040
E108	11	D010
E109	1482	D070
E110	51	D010
E111	158	D020
E112	3077	D080		1
E113	529	D040
E114	2902	D080
E115	602	D050
E116	1188	D060
E117	5652	D090
E118	143	D020
E119	56828	D100		1
E122	2	D010
E124	1	D010
E125	1	D010
E126	2	D010
E127	3	D010
E128	1	D010
E129	6	D010
E130	3	D010		1
E131	11	D010		1
E132	35	D010		1
E133	7	D010		1
E134	44	D010		1
E135	6	D010		1
E136	74	D010		1
E137	71	D010		1
E138	6	D010		1
E139	1671	D070		1
E140	12	D010
E141	25	D010
E142	43	D010
E143	34	D010
E144	51	D010
E145	12	D010
E146	32	D010
E147	69	D010
E148	23	D010
E149	2432	D080
E15	8	D010
E160	47	D010
E161	236	D030		1
E162	213	D030
E164	5	D010	1	1
E168	10	D010		1
E169	4	D010
E200	12	D010		1
E201	5	D010	1	1	1
E208	36	D010		1
E209	23	D010		1
E210	1014	D060		1
E211	449	D040		1
E212	83	D010		1
E213	87	D020		1
E214	16	D010
E215	5	D010
E220	50	D010	1	1	1
E221	50	D010		1
E222	2117	D080		1
E228	1	D010	1	1
E229	3	D010
E230	384	D040	1	1
E231	9	D010		1
E232	199	D020	1	1	1
E233	5	D010		1
E236	69	D010		1
E237	2	D010
E240	25	D010	1	1	1
E242	54	D010	1	1	1
E243	10	D010	1	1	1
E244	2	D010	1	1	1
E248	31	D010	1	1	1
E249	23	D010	1	1	1
E250	20	D010	1	1	1
E258	10	D010	1	1	1
E259	8	D010	1		1
E260	148	D020	1	1	1
E261	37	D010	1	1	1
E268	26	D010	1	1	1
E269	23	D010	1		1
E270	9	D010
E271	153	D020		1
E272	123	D020		1
E273	496	D040
E274	633	D050		1
E275	7	D010
E278	76	D010		1
E279	7	D010
E281	6	D010
E282	166	D020
E283	18	D010		1
E288	9	D010		1
E289	1	D010
E290	1	D010
E291	92	D020		1
E298	3	D010
E299	3	D010
E300	1	D010
E308	1	D010
E310	53	D010	1	1	1
E318	5	D010		1
E320	14	D010
E328	18	D010
E329	9	D010
E340	23	D010	1	1	1
E342	1	D010
E343	21	D010		1
E348	15	D010		1
E349	4	D010
E350	2	D010
E351	7	D010		1
E358	10	D010
E40	3	D010
E41	22	D010
E42	1	D010
E43	7710	D100
E440	8109	D100
E441	5714	D090
E45	1	D010
E46	7707	D100
E500	1	D010
E504	1	D010
E505	1	D010
E507	14	D010
E508	3	D010		1
E509	43	D010
E511	1	D010
E512	257	D030
E518	24	D010
E519	25	D010
E52	9	D010	1	1	1
E530	6	D010
E531	21	D010
E538	10920	D100		1
E539	434	D040
E54	29	D010
E550	7	D010		1
E559	22336	D100
E560	16	D010
E561	107	D020
E568	41	D010
E569	55	D010
E58	97	D020
E59	63	D010
E60	434	D040
E610	8	D010
E611	1524	D070
E612	274	D030
E613	1	D010
E614	1	D010
E618	29	D010
E619	2	D010
E631	7	D010
E638	7	D010
E639	14	D010
E640	6	D010
E643	1	D010
E648	18	D010
E649	6	D010
E65	195	D020		1
E660	3686	D090
E661	47	D010
E662	1108	D060
E668	5787	D090		1
E669	7147	D100
E670	1	D010
E671	1	D010
E672	3	D010
E673	20	D010
E678	35	D010
E68	4	D010
E700	5	D010	1	1	1
E701	5	D010	1	1	1
E702	3	D010	1	1	1
E703	6	D010	1	1	1
E708	2	D010		1
E709	1	D010
E710	1	D010	1	1	1
E711	4	D010	1	1	1
E712	3	D010		1
E713	17	D010		1
E720	29	D010	1	1	1
E721	57	D010	1	1
E722	66	D010	1	1
E724	4	D010	1	1	1
E725	1	D010	1	1
E728	2	D010		1
E729	2	D010
E730	22	D010	1	1	1
E731	18	D010
E738	381	D040
E739	1087	D060
E740	24	D010	1	1	1
E741	89	D020	1	1	1
E743	70	D010	1	1
E744	3	D010		1
E748	37	D010	1	1
E749	9	D010
E750	4	D010	1	1	1
E751	1	D010	1	1	1
E752	27	D010	1	1	1
E754	3	D010	1	1	1
E755	9	D010		1
E756	1	D010		1
E760	1	D010	1	1	1
E762	2	D010	1	1
E770	1	D010	1	1	1
E771	1	D010	1	1	1
E778	83	D010	1	1	1
E779	3	D010	1	1	1
E780	36638	D100		1
E781	509	D040		1
E782	724	D050	1	1	1
E783	23	D010		1
E784	4208	D090		1
E785	7904	D100		1
E786	78	D010	1	1
E788	10008	D100		1
E789	22040	D100		1
E790	4094	D090	1	1	1
E798	13	D010	1	1	1
E799	27	D010	1	1	1
E800	4	D010	1	1	1
E801	5	D010	1	1	1
E802	55	D010	1	1	1
E804	128	D020	1	1	1
E806	100	D020	1	1	1
E807	10	D010	1	1	1
E830	13	D010	1	1	1
E831	295	D030	1	1	1
E832	14	D010	1	1	1
E833	4355	D090		1
E834	2728	D080		1
E835	3377	D090		1
E838	13	D010		1
E839	7	D010		1
E840	155	D020	1	1	1
E841	35	D010	1	1	1
E848	166	D020	1	1	1
E849	12	D010	1	1	1
E850	26	D010	1	1	1
E851	13	D010	1	1	1
E852	6	D010	1	1	1
E853	22	D010	1	1	1
E854	483	D040	1	1	1
E858	55	D010	1	1	1
E859	37	D010	1	1	1
E86	15680	D100
E870	2570	D080
E871	16072	D100
E872	3336	D090
E873	887	D060
E874	20	D010
E875	6481	D100
E876	30157	D100
E877	2586	D080
E878	443	D040
E880	1508	D070	1	1
E881	41	D010		1
E882	287	D030		1
E883	79	D010
E888	45	D010		1
E889	156	D020
E890	5611	D090
E891	146	D020
E892	192	D020
E893	147	D020
E894	5	D010
E895	2	D010
E896	78	D010
E898	48	D010
E899	13	D010
E90	55	D010
F000	66	D010
F001	882	D050
F002	572	D040
F009	2290	D080
F010	10	D010
F011	97	D020		1
F012	162	D020
F013	322	D030
F018	1250	D060		1
F019	1814	D070
F020	109	D020
F021	1	D010
F022	6	D010
F023	483	D040		1
F024	5	D010
F028	439	D040
F03	11750	D100
F04	29	D010
F050	859	D050
F051	3548	D090
F058	8982	D100
F059	1648	D070
F060	75	D010
F061	20	D010
F062	54	D010
F063	113	D020
F064	25	D010
F065	1	D010
F066	21	D010
F067	3857	D090
F068	801	D050
F069	201	D020
F070	164	D020
F071	1	D010
F072	136	D020
F078	139	D020
F079	43	D010
F09	65	D010
F100	4850	D090
F101	4344	D090
F102	10105	D100
F103	1638	D070
F104	864	D050
F105	50	D010
F106	220	D030
F107	133	D020
F108	64	D010
F109	37	D010
F110	193	D020
F111	191	D020
F112	2271	D080
F113	230	D030
F114	28	D010
F115	12	D010
F116	1	D010
F117	5	D010
F118	10	D010
F119	4	D010
F120	174	D020
F121	557	D040
F122	560	D040
F123	27	D010
F124	1	D010
F125	38	D010
F126	1	D010
F127	2	D010
F128	7	D010
F129	10	D010
F130	192	D020
F131	711	D050
F132	2796	D080
F133	212	D030
F134	61	D010
F135	11	D010
F136	1	D010
F137	3	D010
F138	11	D010
F139	11	D010
F140	243	D030
F141	369	D040
F142	620	D050
F143	35	D010
F144	4	D010
F145	33	D010
F146	1	D010
F147	1	D010
F148	3	D010
F149	8	D010
F150	81	D010
F151	72	D010
F152	92	D020
F153	12	D010
F154	2	D010
F155	23	D010
F156	1	D010
F157	1	D010
F158	1	D010
F159	1	D010
F160	17	D010
F161	10	D010
F162	11	D010
F164	1	D010
F165	7	D010
F168	2	D010
F169	1	D010
F170	8	D010
F171	3687	D090
F172	3934	D090
F173	46	D010
F174	6	D010
F177	1	D010
F178	2	D010
F179	24	D010
F180	1	D010
F181	3	D010
F182	1	D010
F188	2	D010
F189	1	D010
F190	69	D010
F191	98	D020
F192	493	D040
F193	33	D010
F194	13	D010
F195	28	D010
F196	2	D010
F197	6	D010
F198	16	D010
F199	20	D010
F200	1760	D070
F201	117	D020
F202	74	D010
F203	47	D010
F204	3	D010
F205	92	D020
F206	12	D010
F208	246	D030		1
F209	740	D050
F21	63	D010
F220	407	D040
F228	43	D010
F229	55	D010
F230	71	D010
F231	79	D010
F232	62	D010
F233	103	D020
F238	80	D010
F239	238	D030
F24	3	D010
F250	71	D010
F251	117	D020
F252	109	D020
F258	146	D020
F259	375	D040
F28	74	D010
F29	462	D040
F300	22	D010
F301	3	D010
F302	34	D010
F308	18	D010
F309	22	D010
F310	73	D010
F311	96	D020
F312	102	D020
F313	157	D020
F314	98	D020
F315	30	D010
F316	67	D010
F317	78	D010
F318	515	D040
F319	1394	D070
F320	705	D050
F321	2215	D080
F322	1311	D070
F323	308	D030
F328	4491	D090
F329	14314	D100
F330	333	D030
F331	1892	D070
F332	816	D050
F333	181	D020
F334	207	D030
F338	1999	D080
F339	4660	D090
F340	25	D010
F341	922	D060
F348	30	D010
F349	16	D010
F380	15	D010
F381	8	D010
F388	43	D010
F39	146	D020
F400	208	D030
F401	105	D020
F402	306	D030
F408	36	D010
F409	28	D010
F410	1991	D080
F411	1004	D060
F412	5783	D090
F413	106	D020
F418	653	D050
F419	2674	D080
F420	24	D010
F421	43	D010
F422	33	D010
F428	37	D010
F429	103	D020
F430	1037	D060
F431	1040	D060
F432	3299	D080
F438	348	D030
F439	183	D020
F440	9	D010
F441	2	D010
F442	49	D010
F443	5	D010
F444	173	D020		1
F445	178	D020
F446	41	D010
F447	72	D010
F448	154	D020
F449	81	D010
F450	299	D030
F451	63	D010
F452	53	D010
F453	401	D040
F454	1828	D070
F458	285	D030
F459	147	D020
F480	116	D020
F481	7	D010
F488	16	D010
F489	9	D010
F500	276	D030
F501	38	D010
F502	104	D020
F503	12	D010
F504	32	D010
F505	15	D010
F508	115	D020
F509	77	D010
F510	427	D040
F511	17	D010	1	1	1
F512	41	D010
F513	16	D010
F514	8	D010
F515	39	D010
F518	44	D010
F519	55	D010
F521	1	D010
F522	23	D010
F523	1	D010
F525	1	D010
F527	3	D010
F528	1	D010
F529	2	D010
F530	85	D010
F531	16	D010		1
F538	20	D010
F539	11	D010
F54	88	D020
F550	4	D010
F551	37	D010
F552	76	D010
F554	1	D010
F555	9	D010
F556	1	D010
F558	21	D010
F559	2	D010
F59	4	D010
F600	82	D010
F601	63	D010
F602	43	D010
F603	1860	D070
F604	128	D020
F605	52	D010
F606	100	D020
F607	94	D020
F608	225	D030
F609	328	D030
F61	330	D030
F620	29	D010
F621	1	D010
F628	13	D010
F629	1	D010
F630	6	D010
F632	1	D010
F633	3	D010
F638	18	D010
F639	9	D010
F640	272	D030
F641	1	D010
F648	4	D010
F649	3	D010
F650	1	D010
F652	3	D010
F654	1	D010
F655	1	D010
F658	2	D010
F661	1	D010
F668	1	D010
F680	4	D010
F681	16	D010
F688	73	D010
F69	176	D020
F700	61	D010
F701	31	D010
F708	29	D010
F709	144	D020
F710	15	D010
F711	32	D010		1
F718	22	D010
F719	52	D010
F720	14	D010		1
F721	22	D010		1
F728	17	D010		1
F729	82	D010		1
F730	1	D010
F731	7	D010
F738	5	D010
F739	11	D010
F748	1	D010
F780	24	D010
[truncated: 5,643 more rows]
